# Supplementary material for: Olive Oil Benefits from Sesame Oil Blending While Extra Virgin Olive Oil Resists Oxidation during Deep Frying
Source: Molecules. 2023 May 24;28(11):4290. doi: 10.3390/molecules28114290 (PMC10254163; doi:10.3390/molecules28114290)
Supplement: Supplementary file 1 [file molecules-28-04290-s001.zip]

Archive with 1 entries (1 files):
- molecules-2396057-supplementary.pdf
